# Supplementary material for: Survival nomogram for endometrial cancer with lung metastasis: A SEER database analysis
Source: Front Oncol. 2022 Oct 7;12:978140. doi: 10.3389/fonc.2022.978140 (PMC9585205; doi:10.3389/fonc.2022.978140)
Supplement: Supplementary Table 1 — Histological type of EC used in the analysis. ICD-O-3, International Classification of Disease for Oncology (after 2001). [file Table_1.xlsx]

## Sheet: Sheet1
Table S1 Histological type of EC used in the analysis
Histological type	ICO-O-3 codes
Endometrioid	8260, 8262, 8384, 8140, 8210, 8380, 8381, 8382, 8383, 8440, 8480, 8481, 8482, 8560, 8570
Serous	8450, 8441, 8460, 8461
Carcinosarcoma	8950, 8951, 8980, 8981
Clear cell	8313, 8310
Mixed	8255, 8323
Other	8000, 8001, 8012, 8013, 8014, 8015, 8020, 8021, 8022, 8032, 8033, 8045, 8046, 8051, 8072, 8120, 8130, 8141, 8143, 8230, 8261, 8263, 8211, 8246, 8320, 8340, 8490, 8574, 8575, 8576, 8933, 9080, 8041, 8070, 8071, 8076
ICD-O-3, International Classification of Disease for Oncology (after 2001).
