# Supplementary material for: Survival nomogram for endometrial cancer with lung metastasis: A SEER database analysis
Source: Front Oncol. 2022 Oct 7;12:978140. doi: 10.3389/fonc.2022.978140 (PMC9585205; doi:10.3389/fonc.2022.978140)
Supplement: Supplementary Table 2 — Points of each variable in the nomogram. EEA endometrial endometrioid adenocarcinoma, SEA serous endometrioid adenocarcinoma, SD standard deviation. [file Table_2.xlsx]

## Sheet: Sheet1
Table S2 Points of each variables in the nomogram
Charactersitics	Points	SD
Histological type		9.53357
EEA	0
SEA	15
Other	23
Grade		36.3696
I	0
II	66
III/IV	100
unkown	68
Surgery		42.5
Yes	0
No	85
Radiotherapy		11.5
Yes	0
No	23
Chemotherapy		47.5
Yes	0
No	95
Brain matastasis		21.5
No	0
Yes	43
Liver matastasis		25.5
No	0
Yes	51
EEA endometrial endometrioid adenocarcinoma, SEA serous endometrioid adenocarcinoma , SD standard deviation
